# Supplementary material for: Eight new species of the spider genus Pimoa (Araneae, Pimoidae) from Tibet, China
Source: Zookeys. 2020 Jun 11;940:79–104. doi: 10.3897/zookeys.940.49793 (PMC7303224; doi:10.3897/zookeys.940.49793)
Supplement: XML Treatment for Pimoa lemenba [file zookeys.940.49793-treatment4.xml]

<!DOCTYPE tp:taxon-treatment
  PUBLIC "-//TaxonX//DTD Taxonomic Treatment Publishing DTD v0 20100105//EN" "tax-treatment-NSO.dtd">
<tp:taxon-treatment xmlns:tp="http://www.plazi.org/taxpub"><tp:treatment-meta><kwd-group><label>Taxon classification</label><kwd><named-content xmlns:xlink="http://www.w3.org/1999/xlink" content-type="kingdom">Animalia</named-content></kwd><kwd><named-content xmlns:xlink="http://www.w3.org/1999/xlink" content-type="order">Araneae</named-content></kwd><kwd><named-content xmlns:xlink="http://www.w3.org/1999/xlink" content-type="family">Pimoidae</named-content></kwd></kwd-group><mixed-citation publication-type="journal"><person-group><name><surname>Zhang</surname><given-names>Xiaoqing</given-names></name><name><surname>Lan</surname><given-names>Tianqi</given-names></name><name><surname>Nie</surname><given-names>Lei</given-names></name><name><surname>Li</surname><given-names>Shuqiang</given-names></name></person-group><article-title>Eight new species of the spider genus <italic><tp:taxon-name><tp:taxon-name-part taxon-name-part-type="genus" reg="Pimoa">Pimoa</tp:taxon-name-part></tp:taxon-name></italic> (<tp:taxon-name><tp:taxon-name-part taxon-name-part-type="order">Araneae</tp:taxon-name-part></tp:taxon-name>, <tp:taxon-name><tp:taxon-name-part taxon-name-part-type="family">Pimoidae</tp:taxon-name-part></tp:taxon-name>) from Tibet, China</article-title><source>Zookeys</source><day>11</day><month>6</month><year>2020</year><volume>940</volume><fpage>79</fpage><lpage>104</lpage><pub-id pub-id-type="doi">10.3897/zookeys.940.49793</pub-id></mixed-citation></tp:treatment-meta><tp:nomenclature><tp:taxon-name><object-id xmlns:xlink="http://www.w3.org/1999/xlink" content-type="arpha" xlink:type="simple">2F9304D1-D770-5857-9613-38010DD30A77</object-id>
            <tp:taxon-name-part taxon-name-part-type="genus" reg="Pimoa">Pimoa</tp:taxon-name-part>
            <tp:taxon-name-part taxon-name-part-type="species" reg="lemenba">lemenba</tp:taxon-name-part>
            <object-id xmlns:xlink="http://www.w3.org/1999/xlink" content-type="zoobank" xlink:type="simple">http://zoobank.org/643BA218-A6BB-4CC1-AEA5-60CD91E84F5D</object-id>
          </tp:taxon-name><tp:taxon-authority>Zhang &amp; Li, sp. nov .</tp:taxon-authority><xref ref-type="fig" rid="F5">Figures 5</xref><xref ref-type="fig" rid="F16">, 16</xref></tp:nomenclature><tp:treatment-sec sec-type="type material" id="SECID0ETLAG"><title>Type material.</title><p><bold><italic>Holotype</italic></bold>: ♀ (IZCAS-Ar40319), China, Tibet, Lhoka, Cona County, Lemenba Town, 17–20 km section from Lewang Bridge to Liulian Highway, <named-content xmlns:xlink="http://www.w3.org/1999/xlink" content-type="dwc:verbatimCoordinates" xlink:type="simple"><named-content content-type="geo-json" specific-use="{&#34;type&#34;:&#34;Point&#34;,&#34;coordinates&#34;:[91.770000,27.800000]}" id="NCID0EBMAG" xlink:type="simple">27.80°N, 91.77°E</named-content></named-content>, elevation ca. 3706 m, 5.VI.2016, J. Wu leg.</p></tp:treatment-sec><tp:treatment-sec sec-type="etymology" id="SECID0EGMAG"><title>Etymology.</title><p>The specific name is a noun in apposition taken from the type locality.</p></tp:treatment-sec><tp:treatment-sec sec-type="diagnosis" id="SECID0ELMAG"><title>Diagnosis.</title><p>The species resembles <italic><tp:taxon-name><tp:taxon-name-part taxon-name-part-type="genus" reg="Pimoa">Pimoa</tp:taxon-name-part> <tp:taxon-name-part taxon-name-part-type="species" reg="sinuosa">sinuosa</tp:taxon-name-part></tp:taxon-name></italic> Hormiga, 1994 (see <xref ref-type="bibr" rid="B6">Hormiga 1994a</xref>: 67, figs 266–284) but can be distinguished by the pair of round spermathecae which are close together (Fig. <xref ref-type="fig" rid="F5">5A</xref>, vs. separated by ca. 1/2 the width of a spermatheca), by the medially wide dorsal plate (Fig. <xref ref-type="fig" rid="F5">5C</xref>, vs. medially relatively narrow), and by the abdomen with the vertical band not extending to the distal part (Fig. <xref ref-type="fig" rid="F5">5E</xref>, vs. vertical band absent).</p><fig id="F5" position="float" orientation="portrait"><object-id xmlns:xlink="http://www.w3.org/1999/xlink" content-type="doi" xlink:type="simple">10.3897/zookeys.940.49793.figure5</object-id><object-id xmlns:xlink="http://www.w3.org/1999/xlink" content-type="arpha" xlink:type="simple">B671D225-47DB-5EFC-9484-98501C3275BC</object-id><label>Figure 5.</label><caption><p>Epigyne and habitus of <italic><tp:taxon-name><tp:taxon-name-part taxon-name-part-type="genus" reg="Pimoa">Pimoa</tp:taxon-name-part> <tp:taxon-name-part taxon-name-part-type="species" reg="lemenba">lemenba</tp:taxon-name-part></tp:taxon-name></italic> sp. nov., female holotype <bold>A</bold> epigyne, ventral view <bold>B</bold> schematic course of internal duct system, ventral view <bold>C</bold> vulva, dorsal view <bold>D</bold> schematic course of internal duct system, dorsal view <bold>E</bold> female habitus, dorsal view <bold>F</bold> female habitus, ventral view <bold>G</bold> female habitus, lateral view. Abbreviations: <abbrev xmlns:xlink="http://www.w3.org/1999/xlink" xlink:title="copulatory opening" id="ABBRID0ENOAG" xlink:type="simple">CO</abbrev> = copulatory opening; <abbrev xmlns:xlink="http://www.w3.org/1999/xlink" xlink:title="dorsal plate of the epigyne" id="ABBRID0EROAG" xlink:type="simple">DP</abbrev> = dorsal plate of the epigyne; <abbrev xmlns:xlink="http://www.w3.org/1999/xlink" xlink:title="fertilization duct" id="ABBRID0EVOAG" xlink:type="simple">FD</abbrev> = fertilization duct; S = spermatheca; <abbrev xmlns:xlink="http://www.w3.org/1999/xlink" xlink:title="ventral plate of epigyne" id="ABBRID0EZOAG" xlink:type="simple">VP</abbrev> = ventral plate of epigyne. Scale bars: equal for <bold>E–G</bold>.</p></caption><graphic xmlns:xlink="http://www.w3.org/1999/xlink" xlink:href="zookeys-940-079-g005.jpg" position="float" orientation="portrait" xlink:type="simple" id="oo_420598.jpg"><uri content-type="original_file" xlink:type="simple">https://binary.pensoft.net/fig/420598</uri></graphic></fig></tp:treatment-sec><tp:treatment-sec sec-type="description" id="SECID0EEPAG"><title>Description.</title><p><bold>Female</bold> (<bold>holotype</bold>): Total length 8.59. Carapace 3.40 long, 2.88 wide. Abdomen 5.19 long, 3.46 wide. Eye sizes and interdistances: <abbrev xmlns:xlink="http://www.w3.org/1999/xlink" xlink:title="anterior median eye" id="ABBRID0EOPAG" xlink:type="simple">AME</abbrev> 0.17, <abbrev xmlns:xlink="http://www.w3.org/1999/xlink" xlink:title="anterior lateral eye" id="ABBRID0ESPAG" xlink:type="simple">ALE</abbrev> 0.20, <abbrev xmlns:xlink="http://www.w3.org/1999/xlink" xlink:title="posterior median eye" id="ABBRID0EWPAG" xlink:type="simple">PME</abbrev> 0.19, <abbrev xmlns:xlink="http://www.w3.org/1999/xlink" xlink:title="posterior lateral eye" id="ABBRID0E1PAG" xlink:type="simple">PLE</abbrev> 0.18; <abbrev xmlns:xlink="http://www.w3.org/1999/xlink" xlink:title="anterior median eye" id="ABBRID0E5PAG" xlink:type="simple">AME</abbrev>-<abbrev xmlns:xlink="http://www.w3.org/1999/xlink" xlink:title="anterior median eye" id="ABBRID0ECQAG" xlink:type="simple">AME</abbrev> 0.10, <abbrev xmlns:xlink="http://www.w3.org/1999/xlink" xlink:title="anterior median eye" id="ABBRID0EGQAG" xlink:type="simple">AME</abbrev>-<abbrev xmlns:xlink="http://www.w3.org/1999/xlink" xlink:title="anterior lateral eye" id="ABBRID0EKQAG" xlink:type="simple">ALE</abbrev> 0.19, <abbrev xmlns:xlink="http://www.w3.org/1999/xlink" xlink:title="posterior median eye" id="ABBRID0EOQAG" xlink:type="simple">PME</abbrev>-<abbrev xmlns:xlink="http://www.w3.org/1999/xlink" xlink:title="posterior median eye" id="ABBRID0ESQAG" xlink:type="simple">PME</abbrev> 0.14, <abbrev xmlns:xlink="http://www.w3.org/1999/xlink" xlink:title="posterior median eye" id="ABBRID0EWQAG" xlink:type="simple">PME</abbrev>-<abbrev xmlns:xlink="http://www.w3.org/1999/xlink" xlink:title="posterior lateral eye" id="ABBRID0E1QAG" xlink:type="simple">PLE</abbrev> 0.22. Leg measurements: I: – (7.12, –, –, –); II: – (6.47, –, –, –); III: missing; IV: missing. Habitus as in Fig. <xref ref-type="fig" rid="F5">5E–G</xref>. Carapace yellowish with black lateral margins; thoracic fovea and radial grooves distinct; sternum brownish. Abdomen black with yellowish transverse bands and a vertical band not extending to distal part. Legs brownish with black annulations. Epigyne (Fig. <xref ref-type="fig" rid="F5">5A–D</xref>): ventral and dorsal plates broad, length subequal to width; copulatory openings distinct; spermathecae round, close to each other; fertilization ducts crystalline, anteriorly oriented.</p><p><bold>Male</bold>: unknown.</p></tp:treatment-sec><tp:treatment-sec sec-type="distribution" id="SECID0EKRAG"><title>Distribution.</title><p>Known only from the type locality, Tibet, China (Fig. <xref ref-type="fig" rid="F16">16</xref>).</p></tp:treatment-sec><tp:treatment-sec><!--Section generated to contain objects referenced in tp:taxon-treatment.--><fig id="F16" position="float" orientation="portrait"><object-id xmlns:xlink="http://www.w3.org/1999/xlink" content-type="doi" xlink:type="simple">10.3897/zookeys.940.49793.figure16</object-id><object-id xmlns:xlink="http://www.w3.org/1999/xlink" content-type="arpha" xlink:type="simple">A43D0C0B-8E9B-5143-ADDF-1EF254DBD756</object-id><label>Figure 16.</label><caption><p>Distribution of <italic><tp:taxon-name><tp:taxon-name-part taxon-name-part-type="genus" reg="Pimoa">Pimoa</tp:taxon-name-part></tp:taxon-name></italic> species from Asia. Red dots represent new species, green dots represent previously described species. <bold>1</bold><italic><tp:taxon-name><tp:taxon-name-part taxon-name-part-type="genus" reg="Pimoa">P.</tp:taxon-name-part> <tp:taxon-name-part taxon-name-part-type="species" reg="anatolica">anatolica</tp:taxon-name-part></tp:taxon-name></italic><bold>2</bold><italic><tp:taxon-name><tp:taxon-name-part taxon-name-part-type="genus" reg="Putaoa">P.</tp:taxon-name-part> <tp:taxon-name-part taxon-name-part-type="species" reg="binchuanensis">binchuanensis</tp:taxon-name-part></tp:taxon-name></italic><bold>3</bold><italic><tp:taxon-name><tp:taxon-name-part taxon-name-part-type="genus" reg="Putaoa">P.</tp:taxon-name-part> <tp:taxon-name-part taxon-name-part-type="species" reg="clavata">clavata</tp:taxon-name-part></tp:taxon-name></italic><bold>4</bold><italic><tp:taxon-name><tp:taxon-name-part taxon-name-part-type="genus" reg="Pimoa">P.</tp:taxon-name-part> <tp:taxon-name-part taxon-name-part-type="species" reg="cona">cona</tp:taxon-name-part></tp:taxon-name></italic> sp. nov. <bold>5</bold><italic><tp:taxon-name><tp:taxon-name-part taxon-name-part-type="genus" reg="Putaoa">P.</tp:taxon-name-part> <tp:taxon-name-part taxon-name-part-type="species" reg="crispa">crispa</tp:taxon-name-part></tp:taxon-name></italic><bold>6</bold><italic><tp:taxon-name><tp:taxon-name-part taxon-name-part-type="genus" reg="Pimoa">P.</tp:taxon-name-part> <tp:taxon-name-part taxon-name-part-type="species" reg="duiba">duiba</tp:taxon-name-part></tp:taxon-name></italic> sp. nov. <bold>7</bold><italic><tp:taxon-name><tp:taxon-name-part taxon-name-part-type="genus" reg="Putaoa">P.</tp:taxon-name-part> <tp:taxon-name-part taxon-name-part-type="species" reg="gandhii">gandhii</tp:taxon-name-part></tp:taxon-name></italic><bold>8</bold><italic><tp:taxon-name><tp:taxon-name-part taxon-name-part-type="genus" reg="Putaoa">P.</tp:taxon-name-part> <tp:taxon-name-part taxon-name-part-type="species" reg="indiscreta">indiscreta</tp:taxon-name-part></tp:taxon-name></italic><bold>9</bold><italic><tp:taxon-name><tp:taxon-name-part taxon-name-part-type="genus" reg="Putaoa">P.</tp:taxon-name-part> <tp:taxon-name-part taxon-name-part-type="species" reg="lata">lata</tp:taxon-name-part></tp:taxon-name></italic><bold>10</bold><italic><tp:taxon-name><tp:taxon-name-part taxon-name-part-type="genus" reg="Pimoa">P.</tp:taxon-name-part> <tp:taxon-name-part taxon-name-part-type="species" reg="lemenba">lemenba</tp:taxon-name-part></tp:taxon-name></italic> sp. nov. <bold>11</bold><italic><tp:taxon-name><tp:taxon-name-part taxon-name-part-type="genus" reg="Putaoa">P.</tp:taxon-name-part> <tp:taxon-name-part taxon-name-part-type="species" reg="lihengae">lihengae</tp:taxon-name-part></tp:taxon-name></italic><bold>12</bold><italic><tp:taxon-name><tp:taxon-name-part taxon-name-part-type="genus" reg="Pimoa">P.</tp:taxon-name-part> <tp:taxon-name-part taxon-name-part-type="species" reg="mainling">mainling</tp:taxon-name-part></tp:taxon-name></italic> sp. nov. <bold>13</bold><italic><tp:taxon-name><tp:taxon-name-part taxon-name-part-type="genus" reg="Putaoa">P.</tp:taxon-name-part> <tp:taxon-name-part taxon-name-part-type="species" reg="nematoides">nematoides</tp:taxon-name-part></tp:taxon-name></italic><bold>14</bold><italic><tp:taxon-name><tp:taxon-name-part taxon-name-part-type="genus" reg="Pimoa">P.</tp:taxon-name-part> <tp:taxon-name-part taxon-name-part-type="species" reg="nyingchi">nyingchi</tp:taxon-name-part></tp:taxon-name></italic> sp. nov. <bold>15</bold><italic><tp:taxon-name><tp:taxon-name-part taxon-name-part-type="genus" reg="Putaoa">P.</tp:taxon-name-part> <tp:taxon-name-part taxon-name-part-type="species" reg="reniformis">reniformis</tp:taxon-name-part></tp:taxon-name></italic><bold>16</bold><italic><tp:taxon-name><tp:taxon-name-part taxon-name-part-type="genus" reg="Pimoa">P.</tp:taxon-name-part> <tp:taxon-name-part taxon-name-part-type="species" reg="rongxar">rongxar</tp:taxon-name-part></tp:taxon-name></italic> sp. nov. <bold>17</bold><italic><tp:taxon-name><tp:taxon-name-part taxon-name-part-type="genus" reg="Pimoa">P.</tp:taxon-name-part> <tp:taxon-name-part taxon-name-part-type="species" reg="samyai">samyai</tp:taxon-name-part></tp:taxon-name></italic> sp. nov. <bold>18</bold><italic><tp:taxon-name><tp:taxon-name-part taxon-name-part-type="genus" reg="Pimoa">P.</tp:taxon-name-part> <tp:taxon-name-part taxon-name-part-type="species" reg="sinuosa">sinuosa</tp:taxon-name-part></tp:taxon-name></italic><bold>19</bold><italic><tp:taxon-name><tp:taxon-name-part taxon-name-part-type="genus" reg="Pimoa">P.</tp:taxon-name-part> <tp:taxon-name-part taxon-name-part-type="species" reg="thaleri">thaleri</tp:taxon-name-part></tp:taxon-name></italic><bold>20</bold><italic><tp:taxon-name><tp:taxon-name-part taxon-name-part-type="genus" reg="Putaoa">P.</tp:taxon-name-part> <tp:taxon-name-part taxon-name-part-type="species" reg="trifurcata">trifurcata</tp:taxon-name-part></tp:taxon-name></italic><bold>21</bold><italic><tp:taxon-name><tp:taxon-name-part taxon-name-part-type="genus" reg="Putaoa">P.</tp:taxon-name-part> <tp:taxon-name-part taxon-name-part-type="species" reg="wanglangensis">wanglangensis</tp:taxon-name-part></tp:taxon-name></italic><bold>22</bold><italic><tp:taxon-name><tp:taxon-name-part taxon-name-part-type="genus" reg="Putaoa">P.</tp:taxon-name-part> <tp:taxon-name-part taxon-name-part-type="species" reg="xinjianensis">xinjianensis</tp:taxon-name-part></tp:taxon-name></italic><bold>23</bold><italic><tp:taxon-name><tp:taxon-name-part taxon-name-part-type="genus" reg="Pimoa">P.</tp:taxon-name-part> <tp:taxon-name-part taxon-name-part-type="species" reg="yadong">yadong</tp:taxon-name-part></tp:taxon-name></italic> sp. nov.</p></caption><graphic xmlns:xlink="http://www.w3.org/1999/xlink" xlink:href="zookeys-940-079-g016.jpg" position="float" orientation="portrait" xlink:type="simple" id="oo_420609.jpg"><uri content-type="original_file" xlink:type="simple">https://binary.pensoft.net/fig/420609</uri></graphic></fig></tp:treatment-sec><ref-list><ref id="B6"><mixed-citation xmlns:xlink="http://www.w3.org/1999/xlink" xlink:type="simple"><person-group><name name-style="western"><surname>Hormiga</surname><given-names>G</given-names></name></person-group> (<year>1994a</year>) <article-title>A revision and cladistic analysis of the spider family <tp:taxon-name><tp:taxon-name-part taxon-name-part-type="family">Pimoidae</tp:taxon-name-part></tp:taxon-name> (<tp:taxon-name><tp:taxon-name-part taxon-name-part-type="superfamily">Araneoidea</tp:taxon-name-part></tp:taxon-name>: <tp:taxon-name><tp:taxon-name-part taxon-name-part-type="order">Araneae</tp:taxon-name-part></tp:taxon-name>).</article-title><source>Smithsonian Contributions to Zoology</source><volume>549</volume>: <fpage>1</fpage>–<lpage>104</lpage>. <ext-link xlink:type="simple" ext-link-type="doi" xlink:href="10.5479/si.00810282.549">https://doi.org/10.5479/si.00810282.549</ext-link></mixed-citation></ref></ref-list></tp:taxon-treatment>
