# Supplementary material for: Eight new species of the spider genus Pimoa (Araneae, Pimoidae) from Tibet, China
Source: Zookeys. 2020 Jun 11;940:79–104. doi: 10.3897/zookeys.940.49793 (PMC7303224; doi:10.3897/zookeys.940.49793)
Supplement: XML Treatment for Pimoa mainling [file zookeys.940.49793-treatment5.xml]

<!DOCTYPE tp:taxon-treatment
  PUBLIC "-//TaxonX//DTD Taxonomic Treatment Publishing DTD v0 20100105//EN" "tax-treatment-NSO.dtd">
<tp:taxon-treatment xmlns:tp="http://www.plazi.org/taxpub"><tp:treatment-meta><kwd-group><label>Taxon classification</label><kwd><named-content xmlns:xlink="http://www.w3.org/1999/xlink" content-type="kingdom">Animalia</named-content></kwd><kwd><named-content xmlns:xlink="http://www.w3.org/1999/xlink" content-type="order">Araneae</named-content></kwd><kwd><named-content xmlns:xlink="http://www.w3.org/1999/xlink" content-type="family">Pimoidae</named-content></kwd></kwd-group><mixed-citation publication-type="journal"><person-group><name><surname>Zhang</surname><given-names>Xiaoqing</given-names></name><name><surname>Lan</surname><given-names>Tianqi</given-names></name><name><surname>Nie</surname><given-names>Lei</given-names></name><name><surname>Li</surname><given-names>Shuqiang</given-names></name></person-group><article-title>Eight new species of the spider genus <italic><tp:taxon-name><tp:taxon-name-part taxon-name-part-type="genus" reg="Pimoa">Pimoa</tp:taxon-name-part></tp:taxon-name></italic> (<tp:taxon-name><tp:taxon-name-part taxon-name-part-type="order">Araneae</tp:taxon-name-part></tp:taxon-name>, <tp:taxon-name><tp:taxon-name-part taxon-name-part-type="family">Pimoidae</tp:taxon-name-part></tp:taxon-name>) from Tibet, China</article-title><source>Zookeys</source><day>11</day><month>6</month><year>2020</year><volume>940</volume><fpage>79</fpage><lpage>104</lpage><pub-id pub-id-type="doi">10.3897/zookeys.940.49793</pub-id></mixed-citation></tp:treatment-meta><tp:nomenclature><tp:taxon-name><object-id xmlns:xlink="http://www.w3.org/1999/xlink" content-type="arpha" xlink:type="simple">32AF296A-4146-5023-A4D0-703BD62C056B</object-id>
            <tp:taxon-name-part taxon-name-part-type="genus" reg="Pimoa">Pimoa</tp:taxon-name-part>
            <tp:taxon-name-part taxon-name-part-type="species" reg="mainling">mainling</tp:taxon-name-part>
            <object-id xmlns:xlink="http://www.w3.org/1999/xlink" content-type="zoobank" xlink:type="simple">http://zoobank.org/75899015-5478-4F26-AB92-E96010E8185D</object-id>
          </tp:taxon-name><tp:taxon-authority>Zhang &amp; Li, sp. nov .</tp:taxon-authority><xref ref-type="fig" rid="F6">Figures 6</xref><xref ref-type="fig" rid="F7">, 7</xref><xref ref-type="fig" rid="F16">, 16</xref></tp:nomenclature><tp:treatment-sec sec-type="type material" id="SECID0EITAG"><title>Type material.</title><p><bold><italic>Holotype</italic></bold>: ♂ (IZCAS-Ar40320), China, Tibet, Nyingchi, Mainling County, along the way from Zhagonggou Scenic Area to Ganlu Cave, <named-content xmlns:xlink="http://www.w3.org/1999/xlink" content-type="dwc:verbatimCoordinates" xlink:type="simple"><named-content content-type="geo-json" specific-use="{&#34;type&#34;:&#34;Point&#34;,&#34;coordinates&#34;:[94.230000,29.160000]}" id="NCID0EWTAG" xlink:type="simple">29.16°N, 94.23°E</named-content></named-content>, elevation ca. 3440 m, 27.VIII.2018, X. Zhang and J. Liu leg. <bold><italic>Paratypes</italic></bold>: 2♀ (IZCAS-Ar40321-Ar40322), same data as holotype.</p></tp:treatment-sec><tp:treatment-sec sec-type="etymology" id="SECID0E5TAG"><title>Etymology.</title><p>The specific name is a noun in apposition taken from the type locality.</p></tp:treatment-sec><tp:treatment-sec sec-type="diagnosis" id="SECID0EDUAG"><title>Diagnosis.</title><p>The male of <italic><tp:taxon-name><tp:taxon-name-part taxon-name-part-type="genus" reg="Pimoa">Pimoa</tp:taxon-name-part> <tp:taxon-name-part taxon-name-part-type="species" reg="mainling">mainling</tp:taxon-name-part></tp:taxon-name></italic> sp. nov. resembles <italic><tp:taxon-name><tp:taxon-name-part taxon-name-part-type="genus" reg="Putaoa">P.</tp:taxon-name-part> <tp:taxon-name-part taxon-name-part-type="species" reg="binchuanensis">binchuanensis</tp:taxon-name-part></tp:taxon-name></italic> (see <xref ref-type="bibr" rid="B19">Zhang and Li 2019</xref>: 3, figs 1, 2) but can be distinguished by the distally curved and nearly hook-shaped pimoid cymbial sclerite (Fig. <xref ref-type="fig" rid="F6">6B</xref>, vs. medially curved and nearly U-shaped). The male of <italic><tp:taxon-name><tp:taxon-name-part taxon-name-part-type="genus" reg="Pimoa">P.</tp:taxon-name-part> <tp:taxon-name-part taxon-name-part-type="species" reg="mainling">mainling</tp:taxon-name-part></tp:taxon-name></italic> also resembles <italic><tp:taxon-name><tp:taxon-name-part taxon-name-part-type="genus" reg="Putaoa">P.</tp:taxon-name-part> <tp:taxon-name-part taxon-name-part-type="species" reg="crispa">crispa</tp:taxon-name-part></tp:taxon-name></italic> Hormiga, 1994 (see <xref ref-type="bibr" rid="B6">Hormiga 1994a</xref>: 63, figs 233–238; <xref ref-type="bibr" rid="B7">Hormiga 1994b</xref>: fig 1A, B) but can be distinguished by a distally narrow cymbial denticulate process with few cuspules (Fig. <xref ref-type="fig" rid="F6">6B</xref>, vs. distally wide cymbial denticulate process with many cuspules). The female of <italic><tp:taxon-name><tp:taxon-name-part taxon-name-part-type="genus" reg="Pimoa">P.</tp:taxon-name-part> <tp:taxon-name-part taxon-name-part-type="species" reg="mainling">mainling</tp:taxon-name-part></tp:taxon-name></italic> resembles <italic><tp:taxon-name><tp:taxon-name-part taxon-name-part-type="genus" reg="Putaoa">P.</tp:taxon-name-part> <tp:taxon-name-part taxon-name-part-type="species" reg="crispa">crispa</tp:taxon-name-part></tp:taxon-name></italic> Hormiga, 1994 (see <xref ref-type="bibr" rid="B6">Hormiga 1994a</xref>: 63, figs 239–247) but can be distinguished by the distance between the pair of spermathecae which is ca. 1/3 the width of a spermatheca (Fig. <xref ref-type="fig" rid="F7">7A</xref>, vs. shorter distance between spermathecae) and by the funnel-shaped epigyne, which is distally straight and long (Fig. <xref ref-type="fig" rid="F7">7A–D</xref>, vs. triangular epigyne).</p><fig id="F6" position="float" orientation="portrait"><object-id xmlns:xlink="http://www.w3.org/1999/xlink" content-type="doi" xlink:type="simple">10.3897/zookeys.940.49793.figure6</object-id><object-id xmlns:xlink="http://www.w3.org/1999/xlink" content-type="arpha" xlink:type="simple">8743AB95-B41F-5D46-816E-7EDDBF5AC48B</object-id><label>Figure 6.</label><caption><p>Left palp of <italic><tp:taxon-name><tp:taxon-name-part taxon-name-part-type="genus" reg="Pimoa">Pimoa</tp:taxon-name-part> <tp:taxon-name-part taxon-name-part-type="species" reg="mainling">mainling</tp:taxon-name-part></tp:taxon-name></italic> sp. nov., holotype <bold>A</bold> prolateral view <bold>B</bold> ventral view <bold>C</bold> retrolateral view. Abbreviations: AS = alveolar sclerite; C = conductor; <abbrev xmlns:xlink="http://www.w3.org/1999/xlink" xlink:title="cymbial denticulate process" id="ABBRID0EEYAG" xlink:type="simple">CDP</abbrev> = cymbial denticulate process; E = embolus; <abbrev xmlns:xlink="http://www.w3.org/1999/xlink" xlink:title="median apophysis" id="ABBRID0EIYAG" xlink:type="simple">MA</abbrev> = median apophysis; P = paracymbium; <abbrev xmlns:xlink="http://www.w3.org/1999/xlink" xlink:title="pimoid cymbial sclerite" id="ABBRID0EMYAG" xlink:type="simple">PCS</abbrev> = pimoid cymbial sclerite; <abbrev xmlns:xlink="http://www.w3.org/1999/xlink" xlink:title="pimoid embolic process" id="ABBRID0EQYAG" xlink:type="simple">PEP</abbrev> = pimoid embolic process; T = tegulum. Scale bar: equal for <bold>A–C</bold>.</p></caption><graphic xmlns:xlink="http://www.w3.org/1999/xlink" xlink:href="zookeys-940-079-g006.jpg" position="float" orientation="portrait" xlink:type="simple" id="oo_420599.jpg"><uri content-type="original_file" xlink:type="simple">https://binary.pensoft.net/fig/420599</uri></graphic></fig></tp:treatment-sec><tp:treatment-sec sec-type="description" id="SECID0E2YAG"><title>Description.</title><p><bold>Male</bold> (<bold>holotype</bold>): Total length 5.06. Carapace 2.56 long, 2.18 wide. Abdomen 2.50 long, 2.05 wide. Eye sizes and interdistances: <abbrev xmlns:xlink="http://www.w3.org/1999/xlink" xlink:title="anterior median eye" id="ABBRID0EFZAG" xlink:type="simple">AME</abbrev> 0.16, <abbrev xmlns:xlink="http://www.w3.org/1999/xlink" xlink:title="anterior lateral eye" id="ABBRID0EJZAG" xlink:type="simple">ALE</abbrev> 0.17, <abbrev xmlns:xlink="http://www.w3.org/1999/xlink" xlink:title="posterior median eye" id="ABBRID0ENZAG" xlink:type="simple">PME</abbrev> 0.13, <abbrev xmlns:xlink="http://www.w3.org/1999/xlink" xlink:title="posterior lateral eye" id="ABBRID0ERZAG" xlink:type="simple">PLE</abbrev> 0.17; <abbrev xmlns:xlink="http://www.w3.org/1999/xlink" xlink:title="anterior median eye" id="ABBRID0EVZAG" xlink:type="simple">AME</abbrev>-<abbrev xmlns:xlink="http://www.w3.org/1999/xlink" xlink:title="anterior median eye" id="ABBRID0EZZAG" xlink:type="simple">AME</abbrev> 0.13, <abbrev xmlns:xlink="http://www.w3.org/1999/xlink" xlink:title="anterior median eye" id="ABBRID0E4ZAG" xlink:type="simple">AME</abbrev>-<abbrev xmlns:xlink="http://www.w3.org/1999/xlink" xlink:title="anterior lateral eye" id="ABBRID0EB1AG" xlink:type="simple">ALE</abbrev> 0.17, <abbrev xmlns:xlink="http://www.w3.org/1999/xlink" xlink:title="posterior median eye" id="ABBRID0EF1AG" xlink:type="simple">PME</abbrev>-<abbrev xmlns:xlink="http://www.w3.org/1999/xlink" xlink:title="posterior median eye" id="ABBRID0EJ1AG" xlink:type="simple">PME</abbrev> 0.10, <abbrev xmlns:xlink="http://www.w3.org/1999/xlink" xlink:title="posterior median eye" id="ABBRID0EN1AG" xlink:type="simple">PME</abbrev>-<abbrev xmlns:xlink="http://www.w3.org/1999/xlink" xlink:title="posterior lateral eye" id="ABBRID0ER1AG" xlink:type="simple">PLE</abbrev> 0.16. Leg measurements: I: 25.38 (6.99, 8.40, 7.49, 2.50); II: – (5.90, –, –, –); III: 13.52 (4.17, 4.23, 3.65, 1.47); IV: 16.79 (5.19, 5.38, 4.55, 1.67). Habitus as in Fig. <xref ref-type="fig" rid="F7">7E</xref>. Carapace brownish with black lateral margins; thoracic fovea and radial grooves distinct; sternum brownish. Abdomen black with yellowish transverse chevron bands. Legs brownish with black annulations, especially distinct on legs III and IV. Palp (Fig. <xref ref-type="fig" rid="F6">6A–C</xref>): patella short, ca. 1/3 of tibial length, with one retrolateral macroseta; tibia almost the same length as cymbium, with several macrosetae and a dorsal process; paracymbium short, ca. 1/3 of cymbial length, hook-shaped; pimoid cymbial sclerite distally curved, ca. 1/2 of cymbial length; cymbial denticulate process short, distally narrow and blunt, with more than ten cuspules; median apophysis slender; conductor distinct; pimoid embolic process long, slightly wider distally; embolus beginning at the 7:30 o’clock position; embolic tooth absent.</p><fig id="F7" position="float" orientation="portrait"><object-id xmlns:xlink="http://www.w3.org/1999/xlink" content-type="doi" xlink:type="simple">10.3897/zookeys.940.49793.figure7</object-id><object-id xmlns:xlink="http://www.w3.org/1999/xlink" content-type="arpha" xlink:type="simple">B74E4030-0E84-580B-A057-B88FC6A19733</object-id><label>Figure 7.</label><caption><p>Epigyne and habitus of <italic><tp:taxon-name><tp:taxon-name-part taxon-name-part-type="genus" reg="Pimoa">Pimoa</tp:taxon-name-part> <tp:taxon-name-part taxon-name-part-type="species" reg="mainling">mainling</tp:taxon-name-part></tp:taxon-name></italic> sp. nov., female paratype and male holotype <bold>A</bold> epigyne, ventral view <bold>B</bold> schematic course of internal duct system, ventral view <bold>C</bold> vulva, dorsal view <bold>D</bold> schematic course of internal duct system, dorsal view <bold>E</bold> male habitus, dorsal view <bold>F</bold> female habitus, dorsal view <bold>G</bold> female habitus, ventral view. Abbreviations: <abbrev xmlns:xlink="http://www.w3.org/1999/xlink" xlink:title="copulatory opening" id="ABBRID0E52AG" xlink:type="simple">CO</abbrev> = copulatory opening; <abbrev xmlns:xlink="http://www.w3.org/1999/xlink" xlink:title="dorsal plate of the epigyne" id="ABBRID0EC3AG" xlink:type="simple">DP</abbrev> = dorsal plate of the epigyne; <abbrev xmlns:xlink="http://www.w3.org/1999/xlink" xlink:title="fertilization duct" id="ABBRID0EG3AG" xlink:type="simple">FD</abbrev> = fertilization duct; S = spermatheca; <abbrev xmlns:xlink="http://www.w3.org/1999/xlink" xlink:title="ventral plate of epigyne" id="ABBRID0EK3AG" xlink:type="simple">VP</abbrev> = ventral plate of epigyne. Scale bars: equal for <bold>F</bold> and <bold>G</bold>.</p></caption><graphic xmlns:xlink="http://www.w3.org/1999/xlink" xlink:href="zookeys-940-079-g007.jpg" position="float" orientation="portrait" xlink:type="simple" id="oo_420600.jpg"><uri content-type="original_file" xlink:type="simple">https://binary.pensoft.net/fig/420600</uri></graphic></fig><p><bold>Female</bold> (<bold>paratype</bold>): Total length 8.78. Carapace 3.40 long, 3.01 wide. Abdomen 5.38 long, 4.55 wide. Eye sizes and interdistances: <abbrev xmlns:xlink="http://www.w3.org/1999/xlink" xlink:title="anterior median eye" id="ABBRID0E43AG" xlink:type="simple">AME</abbrev> 0.17, <abbrev xmlns:xlink="http://www.w3.org/1999/xlink" xlink:title="anterior lateral eye" id="ABBRID0EB4AG" xlink:type="simple">ALE</abbrev> 0.19, <abbrev xmlns:xlink="http://www.w3.org/1999/xlink" xlink:title="posterior median eye" id="ABBRID0EF4AG" xlink:type="simple">PME</abbrev> 0.19, <abbrev xmlns:xlink="http://www.w3.org/1999/xlink" xlink:title="posterior lateral eye" id="ABBRID0EJ4AG" xlink:type="simple">PLE</abbrev> 0.20; <abbrev xmlns:xlink="http://www.w3.org/1999/xlink" xlink:title="anterior median eye" id="ABBRID0EN4AG" xlink:type="simple">AME</abbrev>-<abbrev xmlns:xlink="http://www.w3.org/1999/xlink" xlink:title="anterior median eye" id="ABBRID0ER4AG" xlink:type="simple">AME</abbrev> 0.15, <abbrev xmlns:xlink="http://www.w3.org/1999/xlink" xlink:title="anterior median eye" id="ABBRID0EV4AG" xlink:type="simple">AME</abbrev>-<abbrev xmlns:xlink="http://www.w3.org/1999/xlink" xlink:title="anterior lateral eye" id="ABBRID0EZ4AG" xlink:type="simple">ALE</abbrev> 0.17, <abbrev xmlns:xlink="http://www.w3.org/1999/xlink" xlink:title="posterior median eye" id="ABBRID0E44AG" xlink:type="simple">PME</abbrev>-<abbrev xmlns:xlink="http://www.w3.org/1999/xlink" xlink:title="posterior median eye" id="ABBRID0EB5AG" xlink:type="simple">PME</abbrev> 0.17, <abbrev xmlns:xlink="http://www.w3.org/1999/xlink" xlink:title="posterior median eye" id="ABBRID0EF5AG" xlink:type="simple">PME</abbrev>-<abbrev xmlns:xlink="http://www.w3.org/1999/xlink" xlink:title="posterior lateral eye" id="ABBRID0EJ5AG" xlink:type="simple">PLE</abbrev> 0.21. Leg measurements: I: 21.22 (6.15, 7.37, 5.58, 2.12); II: 18.33 (5.32, 6.22, 4.74, 2.05); III: 13.14 (4.17, 4.10, 3.40, 1.47); IV: – (5.06, 5.51, 4.42, –). Habitus as in Fig. <xref ref-type="fig" rid="F7">7F, G</xref>. Carapace yellowish with black lateral margins; thoracic fovea and radial grooves distinct; sternum brownish. Abdomen black with yellowish transverse chevron bands. Legs brownish with distinct black annulations on all legs. Epigyne (Fig. <xref ref-type="fig" rid="F7">7A–D</xref>): funnel-shaped; ventral and dorsal plates narrow; copulatory openings distinct; spermathecae nearly oval, separated by ca. 1/3 width of spermatheca; fertilization ducts membranous, anteriorly oriented.</p></tp:treatment-sec><tp:treatment-sec sec-type="distribution" id="SECID0EV5AG"><title>Distribution.</title><p>Known only from the type locality, Tibet, China (Fig. <xref ref-type="fig" rid="F16">16</xref>).</p></tp:treatment-sec><tp:treatment-sec><!--Section generated to contain objects referenced in tp:taxon-treatment.--><fig id="F16" position="float" orientation="portrait"><object-id xmlns:xlink="http://www.w3.org/1999/xlink" content-type="doi" xlink:type="simple">10.3897/zookeys.940.49793.figure16</object-id><object-id xmlns:xlink="http://www.w3.org/1999/xlink" content-type="arpha" xlink:type="simple">A43D0C0B-8E9B-5143-ADDF-1EF254DBD756</object-id><label>Figure 16.</label><caption><p>Distribution of <italic><tp:taxon-name><tp:taxon-name-part taxon-name-part-type="genus" reg="Pimoa">Pimoa</tp:taxon-name-part></tp:taxon-name></italic> species from Asia. Red dots represent new species, green dots represent previously described species. <bold>1</bold><italic><tp:taxon-name><tp:taxon-name-part taxon-name-part-type="genus" reg="Pimoa">P.</tp:taxon-name-part> <tp:taxon-name-part taxon-name-part-type="species" reg="anatolica">anatolica</tp:taxon-name-part></tp:taxon-name></italic><bold>2</bold><italic><tp:taxon-name><tp:taxon-name-part taxon-name-part-type="genus" reg="Putaoa">P.</tp:taxon-name-part> <tp:taxon-name-part taxon-name-part-type="species" reg="binchuanensis">binchuanensis</tp:taxon-name-part></tp:taxon-name></italic><bold>3</bold><italic><tp:taxon-name><tp:taxon-name-part taxon-name-part-type="genus" reg="Putaoa">P.</tp:taxon-name-part> <tp:taxon-name-part taxon-name-part-type="species" reg="clavata">clavata</tp:taxon-name-part></tp:taxon-name></italic><bold>4</bold><italic><tp:taxon-name><tp:taxon-name-part taxon-name-part-type="genus" reg="Pimoa">P.</tp:taxon-name-part> <tp:taxon-name-part taxon-name-part-type="species" reg="cona">cona</tp:taxon-name-part></tp:taxon-name></italic> sp. nov. <bold>5</bold><italic><tp:taxon-name><tp:taxon-name-part taxon-name-part-type="genus" reg="Putaoa">P.</tp:taxon-name-part> <tp:taxon-name-part taxon-name-part-type="species" reg="crispa">crispa</tp:taxon-name-part></tp:taxon-name></italic><bold>6</bold><italic><tp:taxon-name><tp:taxon-name-part taxon-name-part-type="genus" reg="Pimoa">P.</tp:taxon-name-part> <tp:taxon-name-part taxon-name-part-type="species" reg="duiba">duiba</tp:taxon-name-part></tp:taxon-name></italic> sp. nov. <bold>7</bold><italic><tp:taxon-name><tp:taxon-name-part taxon-name-part-type="genus" reg="Putaoa">P.</tp:taxon-name-part> <tp:taxon-name-part taxon-name-part-type="species" reg="gandhii">gandhii</tp:taxon-name-part></tp:taxon-name></italic><bold>8</bold><italic><tp:taxon-name><tp:taxon-name-part taxon-name-part-type="genus" reg="Putaoa">P.</tp:taxon-name-part> <tp:taxon-name-part taxon-name-part-type="species" reg="indiscreta">indiscreta</tp:taxon-name-part></tp:taxon-name></italic><bold>9</bold><italic><tp:taxon-name><tp:taxon-name-part taxon-name-part-type="genus" reg="Putaoa">P.</tp:taxon-name-part> <tp:taxon-name-part taxon-name-part-type="species" reg="lata">lata</tp:taxon-name-part></tp:taxon-name></italic><bold>10</bold><italic><tp:taxon-name><tp:taxon-name-part taxon-name-part-type="genus" reg="Pimoa">P.</tp:taxon-name-part> <tp:taxon-name-part taxon-name-part-type="species" reg="lemenba">lemenba</tp:taxon-name-part></tp:taxon-name></italic> sp. nov. <bold>11</bold><italic><tp:taxon-name><tp:taxon-name-part taxon-name-part-type="genus" reg="Putaoa">P.</tp:taxon-name-part> <tp:taxon-name-part taxon-name-part-type="species" reg="lihengae">lihengae</tp:taxon-name-part></tp:taxon-name></italic><bold>12</bold><italic><tp:taxon-name><tp:taxon-name-part taxon-name-part-type="genus" reg="Pimoa">P.</tp:taxon-name-part> <tp:taxon-name-part taxon-name-part-type="species" reg="mainling">mainling</tp:taxon-name-part></tp:taxon-name></italic> sp. nov. <bold>13</bold><italic><tp:taxon-name><tp:taxon-name-part taxon-name-part-type="genus" reg="Putaoa">P.</tp:taxon-name-part> <tp:taxon-name-part taxon-name-part-type="species" reg="nematoides">nematoides</tp:taxon-name-part></tp:taxon-name></italic><bold>14</bold><italic><tp:taxon-name><tp:taxon-name-part taxon-name-part-type="genus" reg="Pimoa">P.</tp:taxon-name-part> <tp:taxon-name-part taxon-name-part-type="species" reg="nyingchi">nyingchi</tp:taxon-name-part></tp:taxon-name></italic> sp. nov. <bold>15</bold><italic><tp:taxon-name><tp:taxon-name-part taxon-name-part-type="genus" reg="Putaoa">P.</tp:taxon-name-part> <tp:taxon-name-part taxon-name-part-type="species" reg="reniformis">reniformis</tp:taxon-name-part></tp:taxon-name></italic><bold>16</bold><italic><tp:taxon-name><tp:taxon-name-part taxon-name-part-type="genus" reg="Pimoa">P.</tp:taxon-name-part> <tp:taxon-name-part taxon-name-part-type="species" reg="rongxar">rongxar</tp:taxon-name-part></tp:taxon-name></italic> sp. nov. <bold>17</bold><italic><tp:taxon-name><tp:taxon-name-part taxon-name-part-type="genus" reg="Pimoa">P.</tp:taxon-name-part> <tp:taxon-name-part taxon-name-part-type="species" reg="samyai">samyai</tp:taxon-name-part></tp:taxon-name></italic> sp. nov. <bold>18</bold><italic><tp:taxon-name><tp:taxon-name-part taxon-name-part-type="genus" reg="Pimoa">P.</tp:taxon-name-part> <tp:taxon-name-part taxon-name-part-type="species" reg="sinuosa">sinuosa</tp:taxon-name-part></tp:taxon-name></italic><bold>19</bold><italic><tp:taxon-name><tp:taxon-name-part taxon-name-part-type="genus" reg="Pimoa">P.</tp:taxon-name-part> <tp:taxon-name-part taxon-name-part-type="species" reg="thaleri">thaleri</tp:taxon-name-part></tp:taxon-name></italic><bold>20</bold><italic><tp:taxon-name><tp:taxon-name-part taxon-name-part-type="genus" reg="Putaoa">P.</tp:taxon-name-part> <tp:taxon-name-part taxon-name-part-type="species" reg="trifurcata">trifurcata</tp:taxon-name-part></tp:taxon-name></italic><bold>21</bold><italic><tp:taxon-name><tp:taxon-name-part taxon-name-part-type="genus" reg="Putaoa">P.</tp:taxon-name-part> <tp:taxon-name-part taxon-name-part-type="species" reg="wanglangensis">wanglangensis</tp:taxon-name-part></tp:taxon-name></italic><bold>22</bold><italic><tp:taxon-name><tp:taxon-name-part taxon-name-part-type="genus" reg="Putaoa">P.</tp:taxon-name-part> <tp:taxon-name-part taxon-name-part-type="species" reg="xinjianensis">xinjianensis</tp:taxon-name-part></tp:taxon-name></italic><bold>23</bold><italic><tp:taxon-name><tp:taxon-name-part taxon-name-part-type="genus" reg="Pimoa">P.</tp:taxon-name-part> <tp:taxon-name-part taxon-name-part-type="species" reg="yadong">yadong</tp:taxon-name-part></tp:taxon-name></italic> sp. nov.</p></caption><graphic xmlns:xlink="http://www.w3.org/1999/xlink" xlink:href="zookeys-940-079-g016.jpg" position="float" orientation="portrait" xlink:type="simple" id="oo_420609.jpg"><uri content-type="original_file" xlink:type="simple">https://binary.pensoft.net/fig/420609</uri></graphic></fig></tp:treatment-sec><ref-list><ref id="B19"><mixed-citation xmlns:xlink="http://www.w3.org/1999/xlink" xlink:type="simple"><person-group><name name-style="western"><surname>Zhang</surname><given-names>X</given-names></name><name name-style="western"><surname>Li</surname><given-names>S</given-names></name></person-group> (<year>2019</year>) <article-title>On three species of the spider genus <italic><tp:taxon-name><tp:taxon-name-part taxon-name-part-type="genus">Pimoa</tp:taxon-name-part></tp:taxon-name></italic> (<tp:taxon-name><tp:taxon-name-part taxon-name-part-type="order">Araneae</tp:taxon-name-part></tp:taxon-name>, <tp:taxon-name><tp:taxon-name-part taxon-name-part-type="family">Pimoidae</tp:taxon-name-part></tp:taxon-name>) from China.</article-title><source>ZooKeys</source><volume>855</volume>: <fpage>1</fpage>–<lpage>13</lpage>. <ext-link xlink:type="simple" ext-link-type="doi" xlink:href="10.3897/zookeys.855.33501">https://doi.org/10.3897/zookeys.855.33501</ext-link></mixed-citation></ref><ref id="B6"><mixed-citation xmlns:xlink="http://www.w3.org/1999/xlink" xlink:type="simple"><person-group><name name-style="western"><surname>Hormiga</surname><given-names>G</given-names></name></person-group> (<year>1994a</year>) <article-title>A revision and cladistic analysis of the spider family <tp:taxon-name><tp:taxon-name-part taxon-name-part-type="family">Pimoidae</tp:taxon-name-part></tp:taxon-name> (<tp:taxon-name><tp:taxon-name-part taxon-name-part-type="superfamily">Araneoidea</tp:taxon-name-part></tp:taxon-name>: <tp:taxon-name><tp:taxon-name-part taxon-name-part-type="order">Araneae</tp:taxon-name-part></tp:taxon-name>).</article-title><source>Smithsonian Contributions to Zoology</source><volume>549</volume>: <fpage>1</fpage>–<lpage>104</lpage>. <ext-link xlink:type="simple" ext-link-type="doi" xlink:href="10.5479/si.00810282.549">https://doi.org/10.5479/si.00810282.549</ext-link></mixed-citation></ref><ref id="B7"><mixed-citation xmlns:xlink="http://www.w3.org/1999/xlink" xlink:type="simple"><person-group><name name-style="western"><surname>Hormiga</surname><given-names>G</given-names></name></person-group> (<year>1994b</year>) <article-title>Cladistics and the comparative morphology of linyphiid spiders and their relatives (<tp:taxon-name><tp:taxon-name-part taxon-name-part-type="order">Araneae</tp:taxon-name-part></tp:taxon-name>, <tp:taxon-name><tp:taxon-name-part taxon-name-part-type="superfamily">Araneoidea</tp:taxon-name-part></tp:taxon-name>, <tp:taxon-name><tp:taxon-name-part taxon-name-part-type="family">Linyphiidae</tp:taxon-name-part></tp:taxon-name>).</article-title><source>Zoological Journal of the Linnean Society</source><volume>111</volume>: <fpage>1</fpage>–<lpage>71</lpage>. <ext-link xlink:type="simple" ext-link-type="doi" xlink:href="10.1111/j.1096-3642.1994.tb01491.x">https://doi.org/10.1111/j.1096-3642.1994.tb01491.x</ext-link></mixed-citation></ref></ref-list></tp:taxon-treatment>
