# Supplementary material for: Eight new species of the spider genus Pimoa (Araneae, Pimoidae) from Tibet, China
Source: Zookeys. 2020 Jun 11;940:79–104. doi: 10.3897/zookeys.940.49793 (PMC7303224; doi:10.3897/zookeys.940.49793)
Supplement: XML Treatment for Pimoa samyai [file zookeys.940.49793-treatment8.xml]

<!DOCTYPE tp:taxon-treatment
  PUBLIC "-//TaxonX//DTD Taxonomic Treatment Publishing DTD v0 20100105//EN" "tax-treatment-NSO.dtd">
<tp:taxon-treatment xmlns:tp="http://www.plazi.org/taxpub"><tp:treatment-meta><kwd-group><label>Taxon classification</label><kwd><named-content xmlns:xlink="http://www.w3.org/1999/xlink" content-type="kingdom">Animalia</named-content></kwd><kwd><named-content xmlns:xlink="http://www.w3.org/1999/xlink" content-type="order">Araneae</named-content></kwd><kwd><named-content xmlns:xlink="http://www.w3.org/1999/xlink" content-type="family">Pimoidae</named-content></kwd></kwd-group><mixed-citation publication-type="journal"><person-group><name><surname>Zhang</surname><given-names>Xiaoqing</given-names></name><name><surname>Lan</surname><given-names>Tianqi</given-names></name><name><surname>Nie</surname><given-names>Lei</given-names></name><name><surname>Li</surname><given-names>Shuqiang</given-names></name></person-group><article-title>Eight new species of the spider genus <italic><tp:taxon-name><tp:taxon-name-part taxon-name-part-type="genus" reg="Pimoa">Pimoa</tp:taxon-name-part></tp:taxon-name></italic> (<tp:taxon-name><tp:taxon-name-part taxon-name-part-type="order">Araneae</tp:taxon-name-part></tp:taxon-name>, <tp:taxon-name><tp:taxon-name-part taxon-name-part-type="family">Pimoidae</tp:taxon-name-part></tp:taxon-name>) from Tibet, China</article-title><source>Zookeys</source><day>11</day><month>6</month><year>2020</year><volume>940</volume><fpage>79</fpage><lpage>104</lpage><pub-id pub-id-type="doi">10.3897/zookeys.940.49793</pub-id></mixed-citation></tp:treatment-meta><tp:nomenclature><tp:taxon-name><object-id xmlns:xlink="http://www.w3.org/1999/xlink" content-type="arpha" xlink:type="simple">882578C9-D067-5732-9A45-B74E7C4CE999</object-id>
            <tp:taxon-name-part taxon-name-part-type="genus" reg="Pimoa">Pimoa</tp:taxon-name-part>
            <tp:taxon-name-part taxon-name-part-type="species" reg="samyai">samyai</tp:taxon-name-part>
            <object-id xmlns:xlink="http://www.w3.org/1999/xlink" content-type="zoobank" xlink:type="simple">http://zoobank.org/F6AADDC6-7CDA-4DD3-B406-D028D22913A0</object-id>
          </tp:taxon-name><tp:taxon-authority>Zhang &amp; Li, sp. nov .</tp:taxon-authority><xref ref-type="fig" rid="F12">Figures 12</xref><xref ref-type="fig" rid="F13">, 13</xref><xref ref-type="fig" rid="F16">, 16</xref></tp:nomenclature><tp:treatment-sec sec-type="type material" id="SECID0ET2BG"><title>Type material.</title><p><bold><italic>Holotype</italic></bold>: ♂ (IZCAS-Ar40333), China, Tibet, Lhoka, Samyai Town, along the way to Qingpu Practice Cave, <named-content xmlns:xlink="http://www.w3.org/1999/xlink" content-type="dwc:verbatimCoordinates" xlink:type="simple"><named-content content-type="geo-json" specific-use="{&#34;type&#34;:&#34;Point&#34;,&#34;coordinates&#34;:[91.550000,29.380000]}" id="NCID0EB3BG" xlink:type="simple">29.38°N, 91.55°E</named-content></named-content>, elevation ca. 4231 m, 15.VIII.2018, X. Zhang and J. Liu leg. <bold><italic>Paratypes</italic></bold>: 1♂1♀ (IZCAS-Ar40334-Ar40335), same data as holotype; 2♀ (IZCAS-Ar40336-Ar40337), Lhoka, Aza Town, along the way to Zonggongbu Cave, <named-content xmlns:xlink="http://www.w3.org/1999/xlink" content-type="dwc:verbatimCoordinates" xlink:type="simple"><named-content content-type="geo-json" specific-use="{&#34;type&#34;:&#34;Point&#34;,&#34;coordinates&#34;:[91.320000,29.370000]}" id="NCID0EM3BG" xlink:type="simple">29.37°N, 91.32°E</named-content></named-content>, elevation ca. 4389 m, 14.VIII.2018, X. Zhang and J. Liu leg.</p></tp:treatment-sec><tp:treatment-sec sec-type="etymology" id="SECID0ER3BG"><title>Etymology.</title><p>The specific name is a noun in apposition taken from the type locality.</p></tp:treatment-sec><tp:treatment-sec sec-type="diagnosis" id="SECID0EW3BG"><title>Diagnosis.</title><p>The male of <italic><tp:taxon-name><tp:taxon-name-part taxon-name-part-type="genus" reg="Pimoa">Pimoa</tp:taxon-name-part> <tp:taxon-name-part taxon-name-part-type="species" reg="samyai">samyai</tp:taxon-name-part></tp:taxon-name></italic> sp. nov. resembles <italic><tp:taxon-name><tp:taxon-name-part taxon-name-part-type="genus" reg="Putaoa">P.</tp:taxon-name-part> <tp:taxon-name-part taxon-name-part-type="species" reg="binchuanensis">binchuanensis</tp:taxon-name-part></tp:taxon-name></italic> (see <xref ref-type="bibr" rid="B19">Zhang and Li 2019</xref>: 3, figs 1, 2) and <italic><tp:taxon-name><tp:taxon-name-part taxon-name-part-type="genus" reg="Putaoa">P.</tp:taxon-name-part> <tp:taxon-name-part taxon-name-part-type="species" reg="crispa">crispa</tp:taxon-name-part></tp:taxon-name></italic> Hormiga, 1994 (see <xref ref-type="bibr" rid="B6">Hormiga 1994a</xref>: 63, figs 233–238; <xref ref-type="bibr" rid="B7">Hormiga 1994b</xref>: fig. 1A, B) but can be distinguished by the short and distally narrow cymbial denticulate process (Fig. <xref ref-type="fig" rid="F12">12B</xref>, vs. long and distally wide in <italic><tp:taxon-name><tp:taxon-name-part taxon-name-part-type="genus" reg="Putaoa">P.</tp:taxon-name-part> <tp:taxon-name-part taxon-name-part-type="species" reg="binchuanensis">binchuanensis</tp:taxon-name-part></tp:taxon-name></italic>; vs. distally wide in <italic><tp:taxon-name><tp:taxon-name-part taxon-name-part-type="genus" reg="Putaoa">P.</tp:taxon-name-part> <tp:taxon-name-part taxon-name-part-type="species" reg="crispa">crispa</tp:taxon-name-part></tp:taxon-name></italic>); distinguished from <italic><tp:taxon-name><tp:taxon-name-part taxon-name-part-type="genus" reg="Putaoa">P.</tp:taxon-name-part> <tp:taxon-name-part taxon-name-part-type="species" reg="binchuanensis">binchuanensis</tp:taxon-name-part></tp:taxon-name></italic> by the nearly L-shaped pimoid cymbial sclerite (Fig. <xref ref-type="fig" rid="F12">12B</xref>, vs. nearly U-shaped); distinguished from <italic><tp:taxon-name><tp:taxon-name-part taxon-name-part-type="genus" reg="Putaoa">P.</tp:taxon-name-part> <tp:taxon-name-part taxon-name-part-type="species" reg="crispa">crispa</tp:taxon-name-part></tp:taxon-name></italic> by a palpal tibia that is ca. 1/2 of the cymbial length (Fig. <xref ref-type="fig" rid="F12">12A–C</xref>, vs. tibia almost the same length as cymbium). The female of <italic><tp:taxon-name><tp:taxon-name-part taxon-name-part-type="genus" reg="Pimoa">P.</tp:taxon-name-part> <tp:taxon-name-part taxon-name-part-type="species" reg="samyai">samyai</tp:taxon-name-part></tp:taxon-name></italic> resembles <italic><tp:taxon-name><tp:taxon-name-part taxon-name-part-type="genus" reg="Putaoa">P.</tp:taxon-name-part> <tp:taxon-name-part taxon-name-part-type="species" reg="crispa">crispa</tp:taxon-name-part></tp:taxon-name></italic> Hormiga, 1994 (see <xref ref-type="bibr" rid="B6">Hormiga 1994a</xref>: 63, figs 239–247) and <italic><tp:taxon-name><tp:taxon-name-part taxon-name-part-type="genus" reg="Putaoa">P.</tp:taxon-name-part> <tp:taxon-name-part taxon-name-part-type="species" reg="indiscreta">indiscreta</tp:taxon-name-part></tp:taxon-name></italic> Hormiga, 1994 (see <xref ref-type="bibr" rid="B6">Hormiga 1994a</xref>: 66, figs 248–255) but can be distinguished by the distance between the pair of spermathecae which is ca. 1/2 the width of a spermatheca (Fig. <xref ref-type="fig" rid="F13">13C</xref>, vs. separated by ca. 1/4 the width of a spermatheca in <italic><tp:taxon-name><tp:taxon-name-part taxon-name-part-type="genus" reg="Putaoa">P.</tp:taxon-name-part> <tp:taxon-name-part taxon-name-part-type="species" reg="crispa">crispa</tp:taxon-name-part></tp:taxon-name></italic> and <italic><tp:taxon-name><tp:taxon-name-part taxon-name-part-type="genus" reg="Putaoa">P.</tp:taxon-name-part> <tp:taxon-name-part taxon-name-part-type="species" reg="indiscreta">indiscreta</tp:taxon-name-part></tp:taxon-name></italic>) and by the distally wide dorsal plate (Fig. <xref ref-type="fig" rid="F13">13C</xref>, vs. distally narrow in <italic><tp:taxon-name><tp:taxon-name-part taxon-name-part-type="genus" reg="Putaoa">P.</tp:taxon-name-part> <tp:taxon-name-part taxon-name-part-type="species" reg="crispa">crispa</tp:taxon-name-part></tp:taxon-name></italic> and <italic><tp:taxon-name><tp:taxon-name-part taxon-name-part-type="genus" reg="Putaoa">P.</tp:taxon-name-part> <tp:taxon-name-part taxon-name-part-type="species" reg="indiscreta">indiscreta</tp:taxon-name-part></tp:taxon-name></italic>).</p><fig id="F12" position="float" orientation="portrait"><object-id xmlns:xlink="http://www.w3.org/1999/xlink" content-type="doi" xlink:type="simple">10.3897/zookeys.940.49793.figure12</object-id><object-id xmlns:xlink="http://www.w3.org/1999/xlink" content-type="arpha" xlink:type="simple">21B2A8B4-4692-5B4D-9B64-F3F06DA393A2</object-id><label>Figure 12.</label><caption><p>Left palp of <italic><tp:taxon-name><tp:taxon-name-part taxon-name-part-type="genus" reg="Pimoa">Pimoa</tp:taxon-name-part> <tp:taxon-name-part taxon-name-part-type="species" reg="samyai">samyai</tp:taxon-name-part></tp:taxon-name></italic> sp. nov., holotype <bold>A</bold> prolateral view <bold>B</bold> ventral view <bold>C</bold> retrolateral view. Abbreviations: AS = alveolar sclerite; C = conductor; <abbrev xmlns:xlink="http://www.w3.org/1999/xlink" xlink:title="cymbial denticulate process" id="ABBRID0EYDAI" xlink:type="simple">CDP</abbrev> = cymbial denticulate process; E = embolus; P = paracymbium; <abbrev xmlns:xlink="http://www.w3.org/1999/xlink" xlink:title="pimoid cymbial sclerite" id="ABBRID0E3DAI" xlink:type="simple">PCS</abbrev> = pimoid cymbial sclerite; <abbrev xmlns:xlink="http://www.w3.org/1999/xlink" xlink:title="pimoid embolic process" id="ABBRID0EAEAI" xlink:type="simple">PEP</abbrev> = pimoid embolic process; T = tegulum. Scale bar: equal for <bold>A–C</bold>.</p></caption><graphic xmlns:xlink="http://www.w3.org/1999/xlink" xlink:href="zookeys-940-079-g012.jpg" position="float" orientation="portrait" xlink:type="simple" id="oo_420605.jpg"><uri content-type="original_file" xlink:type="simple">https://binary.pensoft.net/fig/420605</uri></graphic></fig></tp:treatment-sec><tp:treatment-sec sec-type="description" id="SECID0ELEAI"><title>Description.</title><p><bold>Male</bold> (<bold>holotype</bold>): Total length 6.92. Carapace 3.33 long, 2.63 wide. Abdomen 3.59 long, 2.31 wide. Eye sizes and interdistances: <abbrev xmlns:xlink="http://www.w3.org/1999/xlink" xlink:title="anterior median eye" id="ABBRID0EVEAI" xlink:type="simple">AME</abbrev> 0.16, <abbrev xmlns:xlink="http://www.w3.org/1999/xlink" xlink:title="anterior lateral eye" id="ABBRID0EZEAI" xlink:type="simple">ALE</abbrev> 0.17, <abbrev xmlns:xlink="http://www.w3.org/1999/xlink" xlink:title="posterior median eye" id="ABBRID0E4EAI" xlink:type="simple">PME</abbrev> 0.15, <abbrev xmlns:xlink="http://www.w3.org/1999/xlink" xlink:title="posterior lateral eye" id="ABBRID0EBFAI" xlink:type="simple">PLE</abbrev> 0.16; <abbrev xmlns:xlink="http://www.w3.org/1999/xlink" xlink:title="anterior median eye" id="ABBRID0EFFAI" xlink:type="simple">AME</abbrev>-<abbrev xmlns:xlink="http://www.w3.org/1999/xlink" xlink:title="anterior median eye" id="ABBRID0EJFAI" xlink:type="simple">AME</abbrev> 0.14, <abbrev xmlns:xlink="http://www.w3.org/1999/xlink" xlink:title="anterior median eye" id="ABBRID0ENFAI" xlink:type="simple">AME</abbrev>-<abbrev xmlns:xlink="http://www.w3.org/1999/xlink" xlink:title="anterior lateral eye" id="ABBRID0ERFAI" xlink:type="simple">ALE</abbrev> 0.14, <abbrev xmlns:xlink="http://www.w3.org/1999/xlink" xlink:title="posterior median eye" id="ABBRID0EVFAI" xlink:type="simple">PME</abbrev>-<abbrev xmlns:xlink="http://www.w3.org/1999/xlink" xlink:title="posterior median eye" id="ABBRID0EZFAI" xlink:type="simple">PME</abbrev> 0.16, <abbrev xmlns:xlink="http://www.w3.org/1999/xlink" xlink:title="posterior median eye" id="ABBRID0E4FAI" xlink:type="simple">PME</abbrev>-<abbrev xmlns:xlink="http://www.w3.org/1999/xlink" xlink:title="posterior lateral eye" id="ABBRID0EBGAI" xlink:type="simple">PLE</abbrev> 0.19. Leg measurements: I: 31.92 (8.85, 10.06, 9.74, 3.27); II: 31.40 (8.33, 9.94, 9.99, 3.14); III: 19.81 (5.83, 6.03, 5.96, 1.99); IV: 25.77 (7.31, 8.27, 7.88, 2.31). Habitus as in Fig. <xref ref-type="fig" rid="F13">13E</xref>. Carapace yellowish with black lateral margins; thoracic fovea and radial grooves distinct; sternum brownish. Abdomen black with yellowish transverse chevron bands. Legs brownish with black annulations, especially distinct on legs III and IV. Palp (Fig. <xref ref-type="fig" rid="F12">12A–C</xref>): patella short, ca. 1/2 of tibial length, with one retrolateral macroseta; tibia long, ca. 1/2 of cymbial length, with several macrosetae and a dorsal process; paracymbium short, ca. 1/3 of cymbial length, hook-shaped; pimoid cymbial sclerite nearly L-shaped, ca. 1/2 of cymbial length; cymbial denticulate process short and distally narrow, with more than ten cuspules; median apophysis indistinct; conductor distinct; pimoid embolic process pointed distally, longer than embolus; embolus beginning at the 5:30 o’clock position; embolic tooth absent.</p><fig id="F13" position="float" orientation="portrait"><object-id xmlns:xlink="http://www.w3.org/1999/xlink" content-type="doi" xlink:type="simple">10.3897/zookeys.940.49793.figure13</object-id><object-id xmlns:xlink="http://www.w3.org/1999/xlink" content-type="arpha" xlink:type="simple">E1417E0A-A80A-5F4C-B902-EE7F7B0200BE</object-id><label>Figure 13.</label><caption><p>Epigyne and habitus of <italic><tp:taxon-name><tp:taxon-name-part taxon-name-part-type="genus" reg="Pimoa">Pimoa</tp:taxon-name-part> <tp:taxon-name-part taxon-name-part-type="species" reg="samyai">samyai</tp:taxon-name-part></tp:taxon-name></italic> sp. nov., female paratype and male holotype <bold>A</bold> epigyne, ventral view <bold>B</bold> schematic course of internal duct system, ventral view <bold>C</bold> vulva, dorsal view <bold>D</bold> schematic course of internal duct system, dorsal view <bold>E</bold> male habitus, dorsal view <bold>F</bold> female habitus, dorsal view <bold>G</bold> female habitus, ventral view. Abbreviations: <abbrev xmlns:xlink="http://www.w3.org/1999/xlink" xlink:title="copulatory opening" id="ABBRID0EOHAI" xlink:type="simple">CO</abbrev> = copulatory opening; <abbrev xmlns:xlink="http://www.w3.org/1999/xlink" xlink:title="dorsal plate of the epigyne" id="ABBRID0ESHAI" xlink:type="simple">DP</abbrev> = dorsal plate of the epigyne; <abbrev xmlns:xlink="http://www.w3.org/1999/xlink" xlink:title="fertilization duct" id="ABBRID0EWHAI" xlink:type="simple">FD</abbrev> = fertilization duct; S = spermatheca; <abbrev xmlns:xlink="http://www.w3.org/1999/xlink" xlink:title="ventral plate of epigyne" id="ABBRID0E1HAI" xlink:type="simple">VP</abbrev> = ventral plate of epigyne. Scale bars: equal for <bold>F</bold> and <bold>G</bold>.</p></caption><graphic xmlns:xlink="http://www.w3.org/1999/xlink" xlink:href="zookeys-940-079-g013.jpg" position="float" orientation="portrait" xlink:type="simple" id="oo_420606.jpg"><uri content-type="original_file" xlink:type="simple">https://binary.pensoft.net/fig/420606</uri></graphic></fig><p><bold>Female</bold> (<bold>paratype</bold>): Total length 10.51. Carapace 4.81 long, 3.46 wide. Abdomen 5.70 long, 4.42 wide. Eye sizes and interdistances: <abbrev xmlns:xlink="http://www.w3.org/1999/xlink" xlink:title="anterior median eye" id="ABBRID0ENIAI" xlink:type="simple">AME</abbrev> 0.20, <abbrev xmlns:xlink="http://www.w3.org/1999/xlink" xlink:title="anterior lateral eye" id="ABBRID0ERIAI" xlink:type="simple">ALE</abbrev> 0.20, <abbrev xmlns:xlink="http://www.w3.org/1999/xlink" xlink:title="posterior median eye" id="ABBRID0EVIAI" xlink:type="simple">PME</abbrev> 0.19, <abbrev xmlns:xlink="http://www.w3.org/1999/xlink" xlink:title="posterior lateral eye" id="ABBRID0EZIAI" xlink:type="simple">PLE</abbrev> 0.19; <abbrev xmlns:xlink="http://www.w3.org/1999/xlink" xlink:title="anterior median eye" id="ABBRID0E4IAI" xlink:type="simple">AME</abbrev>-<abbrev xmlns:xlink="http://www.w3.org/1999/xlink" xlink:title="anterior median eye" id="ABBRID0EBJAI" xlink:type="simple">AME</abbrev> 0.16, <abbrev xmlns:xlink="http://www.w3.org/1999/xlink" xlink:title="anterior median eye" id="ABBRID0EFJAI" xlink:type="simple">AME</abbrev>-<abbrev xmlns:xlink="http://www.w3.org/1999/xlink" xlink:title="anterior lateral eye" id="ABBRID0EJJAI" xlink:type="simple">ALE</abbrev> 0.17, <abbrev xmlns:xlink="http://www.w3.org/1999/xlink" xlink:title="posterior median eye" id="ABBRID0ENJAI" xlink:type="simple">PME</abbrev>-<abbrev xmlns:xlink="http://www.w3.org/1999/xlink" xlink:title="posterior median eye" id="ABBRID0ERJAI" xlink:type="simple">PME</abbrev> 0.17, <abbrev xmlns:xlink="http://www.w3.org/1999/xlink" xlink:title="posterior median eye" id="ABBRID0EVJAI" xlink:type="simple">PME</abbrev>-<abbrev xmlns:xlink="http://www.w3.org/1999/xlink" xlink:title="posterior lateral eye" id="ABBRID0EZJAI" xlink:type="simple">PLE</abbrev> 0.23. Leg measurements: I: 31.73 (8.91, 10.51, 9.04, 3.27); II: 28.59 (7.95, 9.49, 8.14, 3.01); III: 20.19 (5.83, 6.54, 5.83, 1.99); IV: 26.85 (7.88, 8.97, 7.50, 2.50). Habitus as in Fig. <xref ref-type="fig" rid="F13">13F, G</xref>. Carapace yellowish with black lateral margins; thoracic fovea and radial grooves distinct; sternum brownish. Abdomen yellowish with black parts. Legs brownish with distinct black annulations on all legs. Epigyne (Fig. <xref ref-type="fig" rid="F13">13A–D</xref>): triangular; ventral plate broad, length subequal to width; dorsal plate longer than wide, nearly tongue-shaped; copulatory openings distinct; spermathecae nearly oval, separated by ca. 1/2 width of spermatheca; fertilization ducts anteriorly oriented.</p></tp:treatment-sec><tp:treatment-sec sec-type="distribution" id="SECID0EFKAI"><title>Distribution.</title><p>Known only from the type locality, Tibet, China (Fig. <xref ref-type="fig" rid="F16">16</xref>).</p></tp:treatment-sec><tp:treatment-sec><!--Section generated to contain objects referenced in tp:taxon-treatment.--><fig id="F16" position="float" orientation="portrait"><object-id xmlns:xlink="http://www.w3.org/1999/xlink" content-type="doi" xlink:type="simple">10.3897/zookeys.940.49793.figure16</object-id><object-id xmlns:xlink="http://www.w3.org/1999/xlink" content-type="arpha" xlink:type="simple">A43D0C0B-8E9B-5143-ADDF-1EF254DBD756</object-id><label>Figure 16.</label><caption><p>Distribution of <italic><tp:taxon-name><tp:taxon-name-part taxon-name-part-type="genus" reg="Pimoa">Pimoa</tp:taxon-name-part></tp:taxon-name></italic> species from Asia. Red dots represent new species, green dots represent previously described species. <bold>1</bold><italic><tp:taxon-name><tp:taxon-name-part taxon-name-part-type="genus" reg="Pimoa">P.</tp:taxon-name-part> <tp:taxon-name-part taxon-name-part-type="species" reg="anatolica">anatolica</tp:taxon-name-part></tp:taxon-name></italic><bold>2</bold><italic><tp:taxon-name><tp:taxon-name-part taxon-name-part-type="genus" reg="Putaoa">P.</tp:taxon-name-part> <tp:taxon-name-part taxon-name-part-type="species" reg="binchuanensis">binchuanensis</tp:taxon-name-part></tp:taxon-name></italic><bold>3</bold><italic><tp:taxon-name><tp:taxon-name-part taxon-name-part-type="genus" reg="Putaoa">P.</tp:taxon-name-part> <tp:taxon-name-part taxon-name-part-type="species" reg="clavata">clavata</tp:taxon-name-part></tp:taxon-name></italic><bold>4</bold><italic><tp:taxon-name><tp:taxon-name-part taxon-name-part-type="genus" reg="Pimoa">P.</tp:taxon-name-part> <tp:taxon-name-part taxon-name-part-type="species" reg="cona">cona</tp:taxon-name-part></tp:taxon-name></italic> sp. nov. <bold>5</bold><italic><tp:taxon-name><tp:taxon-name-part taxon-name-part-type="genus" reg="Putaoa">P.</tp:taxon-name-part> <tp:taxon-name-part taxon-name-part-type="species" reg="crispa">crispa</tp:taxon-name-part></tp:taxon-name></italic><bold>6</bold><italic><tp:taxon-name><tp:taxon-name-part taxon-name-part-type="genus" reg="Pimoa">P.</tp:taxon-name-part> <tp:taxon-name-part taxon-name-part-type="species" reg="duiba">duiba</tp:taxon-name-part></tp:taxon-name></italic> sp. nov. <bold>7</bold><italic><tp:taxon-name><tp:taxon-name-part taxon-name-part-type="genus" reg="Putaoa">P.</tp:taxon-name-part> <tp:taxon-name-part taxon-name-part-type="species" reg="gandhii">gandhii</tp:taxon-name-part></tp:taxon-name></italic><bold>8</bold><italic><tp:taxon-name><tp:taxon-name-part taxon-name-part-type="genus" reg="Putaoa">P.</tp:taxon-name-part> <tp:taxon-name-part taxon-name-part-type="species" reg="indiscreta">indiscreta</tp:taxon-name-part></tp:taxon-name></italic><bold>9</bold><italic><tp:taxon-name><tp:taxon-name-part taxon-name-part-type="genus" reg="Putaoa">P.</tp:taxon-name-part> <tp:taxon-name-part taxon-name-part-type="species" reg="lata">lata</tp:taxon-name-part></tp:taxon-name></italic><bold>10</bold><italic><tp:taxon-name><tp:taxon-name-part taxon-name-part-type="genus" reg="Pimoa">P.</tp:taxon-name-part> <tp:taxon-name-part taxon-name-part-type="species" reg="lemenba">lemenba</tp:taxon-name-part></tp:taxon-name></italic> sp. nov. <bold>11</bold><italic><tp:taxon-name><tp:taxon-name-part taxon-name-part-type="genus" reg="Putaoa">P.</tp:taxon-name-part> <tp:taxon-name-part taxon-name-part-type="species" reg="lihengae">lihengae</tp:taxon-name-part></tp:taxon-name></italic><bold>12</bold><italic><tp:taxon-name><tp:taxon-name-part taxon-name-part-type="genus" reg="Pimoa">P.</tp:taxon-name-part> <tp:taxon-name-part taxon-name-part-type="species" reg="mainling">mainling</tp:taxon-name-part></tp:taxon-name></italic> sp. nov. <bold>13</bold><italic><tp:taxon-name><tp:taxon-name-part taxon-name-part-type="genus" reg="Putaoa">P.</tp:taxon-name-part> <tp:taxon-name-part taxon-name-part-type="species" reg="nematoides">nematoides</tp:taxon-name-part></tp:taxon-name></italic><bold>14</bold><italic><tp:taxon-name><tp:taxon-name-part taxon-name-part-type="genus" reg="Pimoa">P.</tp:taxon-name-part> <tp:taxon-name-part taxon-name-part-type="species" reg="nyingchi">nyingchi</tp:taxon-name-part></tp:taxon-name></italic> sp. nov. <bold>15</bold><italic><tp:taxon-name><tp:taxon-name-part taxon-name-part-type="genus" reg="Putaoa">P.</tp:taxon-name-part> <tp:taxon-name-part taxon-name-part-type="species" reg="reniformis">reniformis</tp:taxon-name-part></tp:taxon-name></italic><bold>16</bold><italic><tp:taxon-name><tp:taxon-name-part taxon-name-part-type="genus" reg="Pimoa">P.</tp:taxon-name-part> <tp:taxon-name-part taxon-name-part-type="species" reg="rongxar">rongxar</tp:taxon-name-part></tp:taxon-name></italic> sp. nov. <bold>17</bold><italic><tp:taxon-name><tp:taxon-name-part taxon-name-part-type="genus" reg="Pimoa">P.</tp:taxon-name-part> <tp:taxon-name-part taxon-name-part-type="species" reg="samyai">samyai</tp:taxon-name-part></tp:taxon-name></italic> sp. nov. <bold>18</bold><italic><tp:taxon-name><tp:taxon-name-part taxon-name-part-type="genus" reg="Pimoa">P.</tp:taxon-name-part> <tp:taxon-name-part taxon-name-part-type="species" reg="sinuosa">sinuosa</tp:taxon-name-part></tp:taxon-name></italic><bold>19</bold><italic><tp:taxon-name><tp:taxon-name-part taxon-name-part-type="genus" reg="Pimoa">P.</tp:taxon-name-part> <tp:taxon-name-part taxon-name-part-type="species" reg="thaleri">thaleri</tp:taxon-name-part></tp:taxon-name></italic><bold>20</bold><italic><tp:taxon-name><tp:taxon-name-part taxon-name-part-type="genus" reg="Putaoa">P.</tp:taxon-name-part> <tp:taxon-name-part taxon-name-part-type="species" reg="trifurcata">trifurcata</tp:taxon-name-part></tp:taxon-name></italic><bold>21</bold><italic><tp:taxon-name><tp:taxon-name-part taxon-name-part-type="genus" reg="Putaoa">P.</tp:taxon-name-part> <tp:taxon-name-part taxon-name-part-type="species" reg="wanglangensis">wanglangensis</tp:taxon-name-part></tp:taxon-name></italic><bold>22</bold><italic><tp:taxon-name><tp:taxon-name-part taxon-name-part-type="genus" reg="Putaoa">P.</tp:taxon-name-part> <tp:taxon-name-part taxon-name-part-type="species" reg="xinjianensis">xinjianensis</tp:taxon-name-part></tp:taxon-name></italic><bold>23</bold><italic><tp:taxon-name><tp:taxon-name-part taxon-name-part-type="genus" reg="Pimoa">P.</tp:taxon-name-part> <tp:taxon-name-part taxon-name-part-type="species" reg="yadong">yadong</tp:taxon-name-part></tp:taxon-name></italic> sp. nov.</p></caption><graphic xmlns:xlink="http://www.w3.org/1999/xlink" xlink:href="zookeys-940-079-g016.jpg" position="float" orientation="portrait" xlink:type="simple" id="oo_420609.jpg"><uri content-type="original_file" xlink:type="simple">https://binary.pensoft.net/fig/420609</uri></graphic></fig></tp:treatment-sec><ref-list><ref id="B19"><mixed-citation xmlns:xlink="http://www.w3.org/1999/xlink" xlink:type="simple"><person-group><name name-style="western"><surname>Zhang</surname><given-names>X</given-names></name><name name-style="western"><surname>Li</surname><given-names>S</given-names></name></person-group> (<year>2019</year>) <article-title>On three species of the spider genus <italic><tp:taxon-name><tp:taxon-name-part taxon-name-part-type="genus">Pimoa</tp:taxon-name-part></tp:taxon-name></italic> (<tp:taxon-name><tp:taxon-name-part taxon-name-part-type="order">Araneae</tp:taxon-name-part></tp:taxon-name>, <tp:taxon-name><tp:taxon-name-part taxon-name-part-type="family">Pimoidae</tp:taxon-name-part></tp:taxon-name>) from China.</article-title><source>ZooKeys</source><volume>855</volume>: <fpage>1</fpage>–<lpage>13</lpage>. <ext-link xlink:type="simple" ext-link-type="doi" xlink:href="10.3897/zookeys.855.33501">https://doi.org/10.3897/zookeys.855.33501</ext-link></mixed-citation></ref><ref id="B6"><mixed-citation xmlns:xlink="http://www.w3.org/1999/xlink" xlink:type="simple"><person-group><name name-style="western"><surname>Hormiga</surname><given-names>G</given-names></name></person-group> (<year>1994a</year>) <article-title>A revision and cladistic analysis of the spider family <tp:taxon-name><tp:taxon-name-part taxon-name-part-type="family">Pimoidae</tp:taxon-name-part></tp:taxon-name> (<tp:taxon-name><tp:taxon-name-part taxon-name-part-type="superfamily">Araneoidea</tp:taxon-name-part></tp:taxon-name>: <tp:taxon-name><tp:taxon-name-part taxon-name-part-type="order">Araneae</tp:taxon-name-part></tp:taxon-name>).</article-title><source>Smithsonian Contributions to Zoology</source><volume>549</volume>: <fpage>1</fpage>–<lpage>104</lpage>. <ext-link xlink:type="simple" ext-link-type="doi" xlink:href="10.5479/si.00810282.549">https://doi.org/10.5479/si.00810282.549</ext-link></mixed-citation></ref><ref id="B7"><mixed-citation xmlns:xlink="http://www.w3.org/1999/xlink" xlink:type="simple"><person-group><name name-style="western"><surname>Hormiga</surname><given-names>G</given-names></name></person-group> (<year>1994b</year>) <article-title>Cladistics and the comparative morphology of linyphiid spiders and their relatives (<tp:taxon-name><tp:taxon-name-part taxon-name-part-type="order">Araneae</tp:taxon-name-part></tp:taxon-name>, <tp:taxon-name><tp:taxon-name-part taxon-name-part-type="superfamily">Araneoidea</tp:taxon-name-part></tp:taxon-name>, <tp:taxon-name><tp:taxon-name-part taxon-name-part-type="family">Linyphiidae</tp:taxon-name-part></tp:taxon-name>).</article-title><source>Zoological Journal of the Linnean Society</source><volume>111</volume>: <fpage>1</fpage>–<lpage>71</lpage>. <ext-link xlink:type="simple" ext-link-type="doi" xlink:href="10.1111/j.1096-3642.1994.tb01491.x">https://doi.org/10.1111/j.1096-3642.1994.tb01491.x</ext-link></mixed-citation></ref></ref-list></tp:taxon-treatment>
